# Supplementary material for: Companion Animals Are Spillover Hosts of the Multidrug-Resistant Human Extraintestinal Escherichia coli Pandemic Clones ST131 and ST1193
Source: Front Microbiol. 2020 Sep 2;11:1968. doi: 10.3389/fmicb.2020.01968 (PMC7492567; doi:10.3389/fmicb.2020.01968)
Supplement: Supplementary file 1 [file Data_Sheet_1.xlsx]

## Sheet: README
Table of contents
Table S1. Whole genome sequences of 20 Australian ST131 isolates from domesticated animals used in this investigation
Table S2. Quality control and assembly metrics for 20 Australian isolates
Table S3. Whole genome sequences of 188 global ST131 isolates used in this investigation
Table S4. Whole genome sequences of 208 isolates used in this investigation: Metadata and public database accession numbers
Table S5. Mobile genetic elements identified & masked in EC958

## Sheet: Table S1
Table S1. Whole genome sequences of 20 Australian ST131 isolates from domesticated animals used in this investigation
Strain	ID	Species	MLST	Continent	Country	State	Collection date	Source	Sample type	Bio Project ID	Project ID	BioSample	SRA
MS10667	Q13/1/80	Escherichia coli	ST131	Oceania	Australia	QLD	2013	Canus lumpus familiaris	Urine	PRJNA627752	SRP258456	SAMN14686254	SRR11608173
MS10669	W13/1/13	Escherichia coli	ST131	Oceania	Australia	WA	2013	Canus lumpus familiaris	Urine	PRJNA627752	SRP258456	SAMN14686255	SRR11608172
MS10670	N13/1/75	Escherichia coli	ST131	Oceania	Australia	NSW	2013	Canus lumpus familiaris	Urine	PRJNA627752	SRP258456	SAMN14686256	SRR11608161
MS10671	N13/1/109	Escherichia coli	ST131	Oceania	Australia	NSW	2013	Canus lumpus familiaris	Swab	PRJNA627752	SRP258456	SAMN14686257	SRR11608160
MS10672	N13/4/38	Escherichia coli	ST131	Oceania	Australia	NSW	2013	Canus lumpus familiaris	Biopsy	PRJNA627752	SRP258456	SAMN14686258	SRR11608159
MS10673	N13/1/351	Escherichia coli	ST131	Oceania	Australia	NSW	2013	Canus lumpus familiaris	Urine	PRJNA627752	SRP258456	SAMN14686259	SRR11608158
MS10674	S13/1/53	Escherichia coli	ST131	Oceania	Australia	SA	2013	Canus lumpus familiaris	Swab	PRJNA627752	SRP258456	SAMN14686260	SRR11608157
MS10675	N13/4/125	Escherichia coli	ST131	Oceania	Australia	NSW	2013	Felis catus	Urine	PRJNA627752	SRP258456	SAMN14686261	SRR11608156
MS10677	N13/4/101	Escherichia coli	ST131	Oceania	Australia	NSW	2013	Canus lumpus familiaris	Urine	PRJNA627752	SRP258456	SAMN14686262	SRR11608155
MS10678	N13/1/272	Escherichia coli	ST131	Oceania	Australia	NSW	2013	Felis catus	Urine	PRJNA627752	SRP258456	SAMN14686263	SRR11608154
MS10893	QUC02	Escherichia coli	ST131	Oceania	Australia	QLD	2008	Canus lumpus familiaris	Urine	PRJNA627752	SRP258456	SAMN14686264	SRR11608171
MS10895	QUC12	Escherichia coli	ST2639*	Oceania	Australia	NSW	2009	Canus lumpus familiaris	Wound Swab	PRJNA627752	SRP258456	SAMN14686265	SRR11608170
MS10898	QUC01	Escherichia coli	ST131	Oceania	Australia	QLD	2007	Canus lumpus familiaris	Anal Gland Sinus	PRJNA627752	SRP258456	SAMN14686266	SRR11608169
MS10899	QUC03	Escherichia coli	ST131	Oceania	Australia	QLD	2009	Felis catus	Urine	PRJNA627752	SRP258456	SAMN14686267	SRR11608168
MS10900	QUC04	Escherichia coli	ST131	Oceania	Australia	NSW	2008	Canus lumpus familiaris	Stomach Wall Swab	PRJNA627752	SRP258456	SAMN14686268	SRR11608167
MS10901	QUC08	Escherichia coli	ST131	Oceania	Australia	QLD	2007	Canus lumpus familiaris	Urine	PRJNA627752	SRP258456	SAMN14686269	SRR11608166
MS10902	QUC09	Escherichia coli	ST131	Oceania	Australia	VIC	2005	Canus lumpus familiaris	Urine	PRJNA627752	SRP258456	SAMN14686270	SRR11608165
MS10903	QUC10	Escherichia coli	ST131	Oceania	Australia	VIC	2005	Canus lumpus familiaris	Urine	PRJNA627752	SRP258456	SAMN14686271	SRR11608164
MS10908	QUC13	Escherichia coli	ST131	Oceania	Australia	QLD	2009	Canus lumpus familiaris	Urine	PRJNA627752	SRP258456	SAMN14686272	SRR11608163
Q13/1/261	Q13/1/261	Escherichia coli	ST131	Oceania	Australia	NSW	2013	Canus lumpus familiaris	Urine	PRJNA627752	SRP258456	SAMN14686315	SRR11608162
*adk53, fumC347, gyrB47, icd13, mdh36, purA28, recA29. MS10895 is the original QUC12 strain (Price et al. 2013)

## Sheet: Table S2
Table S2. Quality control and assembly metrics for 20 Australian isolates
	Raw data										Quality control					de novo assembly
Strain	Median read length	Total reads (pairs)	No. reads unclassified (%)	No. reads Species #1 (%)	Species #1	No. reads Species #2 (%)	Species #2	No. reads Species #3 (%)	Species #3	Species #4	Total reads (pairs) after trimming	Median (range) read length (base pair)	Total mapped reads (%)	Estimated coverage (-fold)	Column1	No. contigs (min=1kbp)	Total length (base pairs)	GC (%)	N50
MS10667	151 (35 to 151)	2634522	14885 (0.56)	2006130 (76.15)	Escherichia coli	9716 (0.37)	Salmonella enterica	2975 (0.11)	Escherichia albertii		2621088	141 (40 to 141)	3832152 (72.7%)	102.04		116	5546001	50.38	230256
MS10669	151 (35 to 151)	4336046	11875 (0.27)	3475940 (80.16)	Escherichia coli	6860 (0.16)	Morganella morganii	5248 (0.12)	Salmonella enterica		4311394	141 (40 to 141)	6757967 (77.9%)	180.87		54	5221408	50.75	235715
MS10670	151 (35 to 151)	4273742	12188 (0.29)	3612524 (84.53)	Escherichia coli	5611 (0.13)	Salmonella enterica	5402 (0.13)	Escherichia albertii		4254023	141 (40 to 141)	6897306 (80.7%)	184.94		26	5024015	50.64	332128
MS10671	151 (35 to 151)	4475160	13790 (0.31)	3631035 (81.14)	Escherichia coli	6034 (0.13)	Salmonella enterica	4831 (0.11)	Escherichia albertii		4455446	141 (40 to 141)	7077871 (79.1%)	189.37		74	5151974	50.76	247208
MS10672	151 (35 to 151)	3706930	10080 (0.27)	2982635 (80.46)	Escherichia coli	6134 (0.17)	Salmonella enterica	4160 (0.11)	Escherichia albertii		3689701	141 (40 to 141)	5815934 (78.4%)	155.81		82	5429515	50.66	208069
MS10673	151 (35 to 151)	3054136	6377 (0.21)	2490076 (81.53)	Escherichia coli	3297 (0.11)	Salmonella enterica	3058 (0.1)	Escherichia albertii		3043555	141 (40 to 141)	4877020 (79.8%)	130.91		89	5412603	50.71	226639
MS10674	151 (35 to 151)	2520677	6362 (0.25)	2129736 (84.49)	Escherichia coli	4471 (0.18)	Salmonella enterica	2975 (0.12)	Escherichia albertii		2514575	141 (40 to 141)	4143336 (82.2%)	111.89		38	5041008	50.64	303060
MS10675	151 (35 to 151)	2378585	5428 (0.23)	1954650 (82.18)	Escherichia coli	2989 (0.13)	Escherichia albertii	2580 (0.11)	Salmonella enterica		2371583	141 (40 to 141)	4013453 (84.4%)	108.22		62	5050511	50.74	192455
MS10677	151 (35 to 151)	2560511	6052 (0.24)	2091617 (81.69)	Escherichia coli	3213 (0.13)	Salmonella enterica	3134 (0.12)	Escherichia albertii		2555169	141 (40 to 141)	4198131 (82%)	113.34		104	5413093	50.72	156514
MS10678	151 (35 to 151)	2332622	11603 (0.5)	1845554 (79.12)	Escherichia coli	4527 (0.19)	Salmonella enterica	3473 (0.15)	Escherichia albertii		2322439	141 (40 to 141)	3690596 (79.1%)	98.82		102	5041402	50.68	191083
MS10893	151 (35 to 151)	3109599	6038 (0.19)	2564511 (82.47)	Escherichia coli	3371 (0.11)	Salmonella enterica	3022 (0.1)	Escherichia albertii		3095997	141 (40 to 141)	5217886 (83.9%)	140.15		51	5189766	50.78	235548
MS10895	151 (35 to 151)	4283652	42402 (0.99)	3753992 (87.64)	Escherichia coli	3850 (0.09)	Shigella sonnei	3758 (0.09)	Escherichia fergusonii		4272179	141 (40 to 141)	6683365 (78%)	178.78		553	6386927	50.32	52076
MS10898	151 (35 to 151)	4260202	13403 (0.31)	3436747 (80.67)	Escherichia coli	7355 (0.17)	Salmonella enterica	3820 (0.09)	Escherichia albertii		4246819	141 (40 to 141)	6754772 (79.3%)	181.96		56	5103730	50.75	340215
MS10899	151 (35 to 151)	3007240	5388 (0.18)	2495335 (82.98)	Escherichia coli	7505 (0.25)	Enterobacter hormaechei	3286 (0.11)	Salmonella enterica		2990696	141 (40 to 141)	4931881 (82%)	132.02		53	5036376	50.77	245963
MS10900	151 (35 to 151)	4428958	8148 (0.18)	3559818 (80.38)	Escherichia coli	12024 (0.27)	Klebsiella pneumoniae	6178 (0.14)	Salmonella enterica		4409168	141 (40 to 141)	7163850 (80.9%)	191.52		53	5171835	50.76	235785
MS10901	151 (35 to 151)	3819464	21906 (0.57)	3132404 (82.01)	Escherichia coli	7991 (0.21)	Salmonella enterica	3154 (0.08)	Escherichia albertii		3799159	141 (40 to 141)	6012205 (78.7%)	160.77		59	5086896	50.92	229597
MS10902	151 (35 to 151)	3600161	5865 (0.16)	2846340 (79.06)	Escherichia coli	4842 (0.13)	Salmonella enterica	3222 (0.09)	Escherichia albertii		3588631	141 (40 to 141)	5576990 (77.5%)	149.81		74	5204970	50.77	229637
MS10903	151 (35 to 151)	4557445	7721 (0.17)	3592943 (78.84)	Escherichia coli	6346 (0.14)	Salmonella enterica	4120 (0.09)	Escherichia albertii		4543584	141 (40 to 141)	6850253 (75.2%)	184.06		72	5189747	50.78	370428
MS10908	151 (35 to 151)	5114690	28850 (0.56)	4085207 (79.87)	Escherichia coli	8561 (0.17)	Salmonella enterica	4058 (0.08)	Escherichia albertii		5089348	141 (40 to 141)	7774222 (76%)	208.12		72	5209506	50.74	222092
Q13/1/261	151 (35 to 151)	2944921	12841 (0.44)	2164454 (73.50)	Escherichia coli	2942 (0.10)	Escherichia alberti	2899 (0.10)	Salmonella enterica		2811267	141 (40 to 141)		141		66	4900997	50.72	222896

## Sheet: Table S3
Table S3. Whole genome sequences of 188 global ST131 isolates used in this investigation
Strain	Species	Continent	Country	Collection date	Source	Sample type	Age	Sex	Bio Project ID	Project ID	BioSample	SRA	PubMed ID
C001	Escherichia coli	North America	United States	2010	Homo sapiens	-	-	-	PRJNA211153	SRP027327	SAMN02228452	SRS456854	24345742
CD249	Escherichia coli	North America	United States	2005	Homo sapiens	-	-	-	PRJNA211153	SRP027327	SAMN02228453	SRS456855	24345742
CD303	Escherichia coli	North America	United States	2001	Avian	-	-	-	PRJNA211153	SRP027327	SAMN02228509	SRS456911	24345742
CD306	Escherichia coli	North America	United States	2002	Felis catus	Faeces	-	-	PRJNA211153	SRP027327	SAMN02228510	SRS456912	24345742
CD311	Escherichia coli	North America	United States	2002	Food	-	-	-	PRJNA211153	SRP027327	SAMN02228511	SRS456913	24345742
CD331	Escherichia coli	North America	United States	2004	Water	-	-	-	PRJNA211153	SRP027327	SAMN02228512	SRS456914	24345742
CD340	Escherichia coli	North America	United States	2005	Monkey	-	-	-	PRJNA211153	SRP027327	SAMN02228513	SRS456915	24345742
CD345	Escherichia coli	North America	United States	2005	Avian	Faeces	-	-	PRJNA211153	SRP027327	SAMN02228514	SRS456916	24345742
CD347	Escherichia coli	North America	United States	2006	Avian	-	-	-	PRJNA211153	SRP027327	SAMN02228515	SRS456918	24345742
CD358	Escherichia coli	North America	United States	2007	Dolphin	-	-	-	PRJNA211153	SRP027327	SAMN02228516	SRS456917	24345742
CD390	Escherichia coli	North America	United States	1990	Avian	-	-	-	PRJNA211153	SRP027327	SAMN02228517	SRS456919	24345742
CD400	Escherichia coli	North America	United States	1992	Homo sapiens	-	-	-	PRJNA211153	SRP027327	SAMN02228455	SRS456857	24345742
CD413	Escherichia coli	North America	United States	1995	Chicken	-	-	-	PRJNA211153	SRP027327	SAMN02228518	SRS456920	24345742
CD449	Escherichia coli	North America	United States	2008	Homo sapiens	-	-	-	PRJNA211153	SRP027327	SAMN02228519	SRS456921	24345742
CD455	Escherichia coli	North America	United States	2008	Canus lumpus familiaris	-	-	-	PRJNA211153	SRP027327	SAMN02228520	SRS456922	24345742
CD456	Escherichia coli	North America	United States	2008	Homo sapiens	-	-	-	PRJNA211153	SRP027327	SAMN02228521	SRS456923	24345742
CD466	Escherichia coli	North America	United States	1990	Homo sapiens	-	-	-	PRJNA211153	SRP027327	SAMN02228456	SRS456858	24345742
CD467	Escherichia coli	North America	United States	2009	Avian	-	-	-	PRJNA211153	SRP027327	SAMN02228457	SRS456859	24345742
CD471	Escherichia coli	North America	United States	1967	-	-	-	-	PRJNA211153	SRP027327	SAMN02228458	SRS456860	24345742
CD505	Escherichia coli	North America	United States	1983	Avian	-	-	-	PRJNA211153	SRP027327	SAMN02228459	SRS456861	24345742
CU758	Escherichia coli	North America	United States	2009	Homo sapiens	-	-	-	PRJNA211153	SRP027327	SAMN02228460	SRS456862	24345742
CU799	Escherichia coli	North America	United States	2008	Felis catus	Faeces	-	-	PRJNA211153	SRP027327	SAMN02228522	SRS456924	24345742
G132	Escherichia coli	North America	United States	2010	Homo sapiens	-	-	-	PRJNA211153	SRP027327	SAMN02228461	SRS456863	24345742
G150	Escherichia coli	North America	United States	2010	Homo sapiens	-	-	-	PRJNA211153	SRP027327	SAMN02228462	SRS456864	24345742
G199	Escherichia coli	North America	United States	2010	Homo sapiens	-	-	-	PRJNA211153	SRP027327	SAMN02228463	SRS456865	24345742
G213	Escherichia coli	North America	United States	2010	Homo sapiens	-	-	-	PRJNA211153	SRP027327	SAMN02228464	SRS456866	24345742
G216	Escherichia coli	North America	United States	2010	Homo sapiens	-	-	-	PRJNA211153	SRP027327	SAMN02228465	SRS456867	24345742
H003	Escherichia coli	North America	United States	2010	Homo sapiens	-	-	-	PRJNA211153	SRP027327	SAMN02228466	SRS456868	24345742
H006	Escherichia coli	North America	United States	2010	Homo sapiens	-	-	-	PRJNA211153	SRP027327	SAMN02228467	SRS456869	24345742
H016	Escherichia coli	North America	United States	2010	Homo sapiens	-	-	-	PRJNA211153	SRP027327	SAMN02228468	SRS456870	24345742
H061	Escherichia coli	North America	United States	2011	Homo sapiens	-	-	-	PRJNA211153	SRP027327	SAMN02228469	SRS456871	24345742
H17	Escherichia coli	North America	United States	1985	Homo sapiens	-	-	-	PRJNA211153	SRP027327	SAMN02228470	SRS456872	24345742
JJ1897	Escherichia coli	North America	United States	2004	Homo sapiens	-	-	-	PRJNA211153	SRP027327	SAMN02228471	SRS456873	24345742
JJ1908	Escherichia coli	North America	United States	2007	Homo sapiens	-	-	-	PRJNA211153	SRP027327	SAMN02228482	SRS456884	24345742
JJ1914	Escherichia coli	North America	United States	2007	Homo sapiens	-	-	-	PRJNA211153	SRP027327	SAMN02228525	SRS456927	24345742
JJ1969	Escherichia coli	North America	United States	2008	Homo sapiens	-	-	-	PRJNA211153	SRP027327	SAMN02228526	SRS456928	24345742
JJ1999	Escherichia coli	Asia	India	2007	Homo sapiens	-	-	-	PRJNA211153	SRP027327	SAMN02228454	SRS456856	24345742
JJ2008	Escherichia coli	North America	United States	2007	Felis catus	-	-	-	PRJNA211153	SRP027327	SAMN02228529	SRS456931	24345742
JJ2009	Escherichia coli	North America	United States	2005	canine/feline	-	-	-	PRJNA211153	SRP027327	SAMN02228530	SRS456932	24345742
JJ2016	Escherichia coli	North America	United States	2007	Homo sapiens	-	-	-	PRJNA211153	SRP027327	SAMN02228483	SRS456885	24345742
JJ2038	Escherichia coli	North America	United States	2007	Homo sapiens	-	-	-	PRJNA211153	SRP027327	SAMN02228484	SRS456886	24345742
JJ2055	Escherichia coli	North America	United States	2007	Homo sapiens	-	-	-	PRJNA211153	SRP027327	SAMN02228450	SRS456852	24345742
JJ2087	Escherichia coli	North America	United States	2003	Homo sapiens	-	-	-	PRJNA211153	SRP027327	SAMN02228486	SRS456888	24345742
JJ2118	Escherichia coli	North America	United States	2008	Homo sapiens	-	-	-	PRJNA211153	SRP027327	SAMN02228451	SRS456853	24345742
JJ2134	Escherichia coli	North America	United States	2008	Homo sapiens	-	-	-	PRJNA211153	SRP027327	SAMN02228449	SRS456850	24345742
JJ2183	Escherichia coli	North America	United States	2008	Homo sapiens	-	-	-	PRJNA211153	SRP027327	SAMN02228487	SRS456889	24345742
JJ2193	Escherichia coli	North America	United States	2008	Homo sapiens	-	-	-	PRJNA211153	SRP027327	SAMN02228488	SRS456890	24345742
JJ2210	Escherichia coli	North America	United States	2008	Homo sapiens	-	-	-	PRJNA211153	SRP027327	SAMN02228532	SRS456934	24345742
JJ2244	Escherichia coli	North America	United States	2007	Homo sapiens	-	-	-	PRJNA211153	SRP027327	SAMN02228534	SRS456936	24345742
JJ2434	Escherichia coli	North America	United States	2008	Homo sapiens	-	-	-	PRJNA211153	SRP027327	SAMN02228535	SRS456937	24345742
JJ2444	Escherichia coli	North America	United States	2008	Homo sapiens	-	-	-	PRJNA211153	SRP027327	SAMN02228536	SRS456938	24345742
JJ2489	Escherichia coli	North America	United States	2007	Homo sapiens	-	-	-	PRJNA211153	SRP027327	SAMN02228552	SRS456954	24345742
JJ2508	Escherichia coli	North America	United States	2008	Homo sapiens	-	-	-	PRJNA211153	SRP027327	SAMN02228537	SRS456939	24345742
JJ2528	Escherichia coli	North America	United States	2007	Homo sapiens	-	-	-	PRJNA211153	SRP027327	SAMN02228538	SRS456940	24345742
JJ2547	Escherichia coli	North America	United States	2009	Homo sapiens	-	-	-	PRJNA211153	SRP027327	SAMN02228473	SRS456875	24345742
JJ2550	Escherichia coli	North America	United States	2007	Homo sapiens	-	-	-	PRJNA211153	SRP027327	SAMN02228539	SRS456941	24345742
JJ2578	Escherichia coli	North America	United States	2008	Homo sapiens	-	-	-	PRJNA211153	SRP027327	SAMN02228541	SRS456943	24345742
JJ2591	Escherichia coli	North America	United States	2006	Homo sapiens	-	-	-	PRJNA211153	SRP027327	SAMN02228542	SRS456944	24345742
JJ2608	Escherichia coli	North America	United States	2008	Homo sapiens	-	-	-	PRJNA211153	SRP027327	SAMN02228543	SRS456945	24345742
JJ2643	Escherichia coli	North America	United States	2008	Homo sapiens	-	-	-	PRJNA211153	SRP027327	SAMN02228489	SRS456891	24345742
JJ2657	Escherichia coli	North America	United States	2009	Homo sapiens	-	-	-	PRJNA211153	SRP027327	SAMN02228544	SRS456946	24345742
JJ2668	Escherichia coli	North America	United States	2009	Homo sapiens	-	-	-	PRJNA211153	SRP027327	SAMN02228545	SRS456947	24345742
JMI025	Escherichia coli	North America	United States	2000	Homo sapiens	-	-	-	PRJNA211153	SRP027327	SAMN02228474	SRS456876	24345742
JMI268	Escherichia coli	North America	United States	2006	Homo sapiens	-	-	-	PRJNA211153	SRP027327	SAMN02228475	SRS456877	24345742
KN1604	Escherichia coli	Asia	Korea	2003	Homo sapiens	-	-	-	PRJNA211153	SRP027327	SAMN02228547	SRS456949	24345742
MH5800	Escherichia coli	Europe	Portugal	2005	Homo sapiens	-	-	-	PRJNA211153	SRP027327	SAMN02228546	SRS456948	24345742
MVAST0036	Escherichia coli	North America	United States	2010	Homo sapiens	-	-	-	PRJNA211153	SRP027327	SAMN02228448	SRS456851	24345742
MVAST014	Escherichia coli	North America	United States	2010	Homo sapiens	-	-	-	PRJNA211153	SRP027327	SAMN02228476	SRS456878	-
MVAST020	Escherichia coli	North America	United States	2010	Homo sapiens	-	-	-	PRJNA211153	SRP027327	SAMN02228477	SRS456879	-
MVAST038	Escherichia coli	North America	United States	2010	Homo sapiens	-	-	-	PRJNA211153	SRP027327	SAMN02228478	SRS456880	-
MVAST046	Escherichia coli	North America	United States	2010	Homo sapiens	-	-	-	PRJNA211153	SRP027327	SAMN02228479	SRS456881	-
MVAST077	Escherichia coli	North America	United States	2010	Homo sapiens	-	-	-	PRJNA211153	SRP027327	SAMN02228480	SRS456882	-
MVAST084	Escherichia coli	North America	United States	2010	Homo sapiens	-	-	-	PRJNA211153	SRP027327	SAMN02228491	SRS456893	-
MVAST131	Escherichia coli	North America	United States	2010	Homo sapiens	-	-	-	PRJNA211153	SRP027327	SAMN02228492	SRS456894	-
MVAST158	Escherichia coli	North America	United States	2010	Homo sapiens	-	-	-	PRJNA211153	SRP027327	SAMN02228493	SRS456895	-
MVAST167	Escherichia coli	North America	United States	2010	Homo sapiens	-	-	-	PRJNA211153	SRP027327	SAMN02228494	SRS456896	-
MVAST179	Escherichia coli	North America	United States	2010	Homo sapiens	-	-	-	PRJNA211153	SRP027327	SAMN02228495	SRS456897	-
QU090	Escherichia coli	Oceania	Australia	2008	Homo sapiens	-	-	-	PRJNA211153	SRP027327	SAMN02228490	SRS456892	24345742
QUC12	Escherichia coli	Oceania	Australia	2008	Canus lumpus familiaris	-	-	-	PRJNA211153	SRP027327	SAMN02228550	SRS456952	24345742
SaT040	Escherichia coli	North America	United States	2007	Homo sapiens	-	-	-	PRJNA211153	SRP027327	SAMN02228496	SRS456898	24345742
SaT049	Escherichia coli	North America	United States	2007	Homo sapiens	-	-	-	PRJNA211153	SRP027327	SAMN02228497	SRS456899	24345742
SaT142	Escherichia coli	North America	United States	2003	Homo sapiens	-	-	-	PRJNA211153	SRP027327	SAMN02228498	SRS456900	24345742
SaT158	Escherichia coli	North America	United States	2003	Homo sapiens	-	-	-	PRJNA211153	SRP027327	SAMN02228499	SRS456901	24345742
U004	Escherichia coli	North America	United States	2010	Homo sapiens	-	-	-	PRJNA211153	SRP027327	SAMN02228500	SRS456902	24345742
U024	Escherichia coli	North America	United States	2010	Homo sapiens	-	-	-	PRJNA211153	SRP027327	SAMN02228501	SRS456903	24345742
U054	Escherichia coli	North America	United States	2010	Homo sapiens	-	-	-	PRJNA211153	SRP027327	SAMN02228502	SRS456904	24345742
ZH063	Escherichia coli	North America	Canada	2002	Homo sapiens	-	-	-	PRJNA211153	SRP027327	SAMN02228503	SRS456905	-
ZH071	Escherichia coli	North America	Canada	2002	Homo sapiens	-	-	-	PRJNA211153	SRP027327	SAMN02228504	SRS456906	-
ZH164	Escherichia coli	North America	Canada	2004	Homo sapiens	-	-	-	PRJNA211153	SRP027327	SAMN02228505	SRS456907	24345742
B36EC	Escherichia coli	Oceania	Australia	2007	Homo sapiens	Blood	21	Female	PRJEB2968	ERP001354	SAMEA1486609	ERR161254	24706808
MS2481	Escherichia coli	Oceania	Australia	2007	Homo sapiens	Blood	51	Male	PRJEB2968	ERP001354	SAMEA1486653	ERR161252	24706808
MS2493	Escherichia coli	Oceania	Australia	2007	Homo sapiens	Blood	61	Male	PRJEB2968	ERP001354	SAMEA1486625	ERR161253	24706808
S100EC	Escherichia coli	Oceania	Australia	2009	Homo sapiens	Faeces	50	Female	PRJEB2968	ERP001354	SAMEA1486600	ERR161263	24706808
S101EC	Escherichia coli	Oceania	Australia	2009	Homo sapiens	Faeces	59	Female	PRJEB2968	ERP001354	SAMEA1486580	ERR161264	24706808
S102EC	Escherichia coli	Oceania	Australia	2010	Homo sapiens	Urine	85	Female	PRJEB2968	ERP001354	SAMEA1486606	ERR161265	24706808
S103EC	Escherichia coli	Oceania	Australia	2010	Homo sapiens	Urine	28	Female	PRJEB2968	ERP001354	SAMEA1486630	ERR161266	24706808
S104EC	Escherichia coli	Oceania	Australia	2008	Homo sapiens	Urine	91	Female	PRJEB2968	ERP001354	SAMEA1486667	ERR161267	24706808
S105EC	Escherichia coli	Oceania	Australia	2008	Homo sapiens	Urine	94	Female	PRJEB2968	ERP001354	SAMEA1486587	ERR161268	24706808
S107EC	Escherichia coli	Oceania	Australia	2010	Homo sapiens	Urine	80	Male	PRJEB2968	ERP001354	SAMEA1486616	ERR161270	24706808
S108EC	Escherichia coli	Oceania	Australia	2009	Homo sapiens	Blood	45	Female	PRJEB2968	ERP001354	SAMEA1486644	ERR161271	24706808
S109EC	Escherichia coli	Oceania	Australia	2009	Homo sapiens	Urine	29	Female	PRJEB2968	ERP001354	SAMEA1486668	ERR161272	24706808
S110EC	Escherichia coli	Oceania	Australia	2009	Homo sapiens	Urine	81	Female	PRJEB2968	ERP001354	SAMEA1486658	ERR161273	24706808
S111EC	Escherichia coli	Oceania	Australia	2009	Homo sapiens	Urine	19	Female	PRJEB2968	ERP001354	SAMEA1486637	ERR161274	24706808
S112EC	Escherichia coli	Oceania	Australia	2009	Homo sapiens	Urine	-	-	PRJEB2968	ERP001354	SAMEA1486640	ERR161275	24706808
S113EC	Escherichia coli	Oceania	Australia	2009	Homo sapiens	Faeces	19	Male	PRJEB2968	ERP001354	SAMEA1486629	ERR161276	24706808
S114EC	Escherichia coli	Oceania	Australia	2011	Homo sapiens	Urine	16	Female	PRJEB2968	ERP001354	SAMEA1486661	ERR161277	24706808
S115EC	Escherichia coli	Oceania	Australia	2011	Homo sapiens	Urine	87	Female	PRJEB2968	ERP001354	SAMEA1486593	ERR161278	24706808
S65EC	Escherichia coli	Oceania	Australia	2009	Homo sapiens	Urine	83	Female	PRJEB2968	ERP001354	SAMEA1486581	ERR161303	24706808
S77EC	Escherichia coli	Oceania	Australia	2010	Homo sapiens	Urine	52	Female	PRJEB2968	ERP001354	SAMEA1486657	ERR161304	24706808
S79EC	Escherichia coli	Oceania	Australia	2009	Homo sapiens	Urine	16	Male	PRJEB2968	ERP001354	SAMEA1486627	ERR161305	24706808
S98EC	Escherichia coli	Oceania	Australia	2008	Homo sapiens	Faeces	47	Male	PRJEB2968	ERP001354	SAMEA1486648	ERR161261	24706808
S99EC	Escherichia coli	Oceania	Australia	2009	Homo sapiens	Faeces	44	Female	PRJEB2968	ERP001354	SAMEA1486651	ERR161262	24706808
S120EC	Escherichia coli	North America	Canada	2009	Homo sapiens	Blood	93	Female	PRJEB2968	ERP001354	SAMEA1486584	ERR161283	24706808
S121EC	Escherichia coli	North America	Canada	2000	Homo sapiens	Urine	57	Female	PRJEB2968	ERP001354	SAMEA1486669	ERR161284	24706808
S122EC	Escherichia coli	North America	Canada	2003	Homo sapiens	Urine	62	Male	PRJEB2968	ERP001354	SAMEA1486638	ERR161285	24706808
S123EC	Escherichia coli	North America	Canada	2001	Homo sapiens	Urine	46	Male	PRJEB2968	ERP001354	SAMEA1486635	ERR161286	24706808
S124EC	Escherichia coli	North America	Canada	2003	Homo sapiens	Urine	70	Male	PRJEB2968	ERP001354	SAMEA1486656	ERR161287	24706808
S125EC	Escherichia coli	North America	Canada	2002	Homo sapiens	Surgical wound	72	Male	PRJEB2968	ERP001354	SAMEA1486665	ERR161288	24706808
S126EC	Escherichia coli	North America	Canada	2002	Homo sapiens	Urine	68	Female	PRJEB2968	ERP001354	SAMEA1486594	ERR161289	24706808
S127EC	Escherichia coli	North America	Canada	2002	Homo sapiens	Urine	70	Male	PRJEB2968	ERP001354	SAMEA1486619	ERR161290	24706808
S128EC	Escherichia coli	North America	Canada	2004	Homo sapiens	Blood	81	Female	PRJEB2968	ERP001354	SAMEA1486636	ERR161291	24706808
S129EC	Escherichia coli	North America	Canada	2004	Homo sapiens	Urine	9	Female	PRJEB2968	ERP001354	SAMEA1486654	ERR161292	24706808
S130EC	Escherichia coli	North America	Canada	2004	Homo sapiens	Urine	67	Male	PRJEB2968	ERP001354	SAMEA1486595	ERR161293	24706808
S131EC	Escherichia coli	North America	Canada	2002	Homo sapiens	Urine	78	Female	PRJEB2968	ERP001354	SAMEA1486655	ERR161294	24706808
S132EC	Escherichia coli	North America	Canada	2005	Homo sapiens	Urine	90	Female	PRJEB2968	ERP001354	SAMEA1486639	ERR161295	24706808
S133EC	Escherichia coli	North America	Canada	2005	Homo sapiens	Blood	73	Male	PRJEB2968	ERP001354	SAMEA1486615	ERR161296	24706808
S134EC	Escherichia coli	North America	Canada	2005	Homo sapiens	Urine	70	Female	PRJEB2968	ERP001354	SAMEA1486598	ERR161297	24706808
S135EC	Escherichia coli	North America	Canada	2005	Homo sapiens	Blood	32	Female	PRJEB2968	ERP001354	SAMEA1486666	ERR161298	24706808
IR18E	Escherichia coli	Asia	India	2009	Homo sapiens	Unknown	-	-	PRJEB2968	ERP001354	SAMEA2400646	ERR458470	24706808
IR49	Escherichia coli	Asia	India	2009	Homo sapiens	Unknown	-	-	PRJEB2968	ERP001354	SAMEA2400647	ERR458471	24706808
IR65	Escherichia coli	Asia	India	2009	Homo sapiens	Unknown	-	-	PRJEB2968	ERP001354	SAMEA2400648	ERR458472	24706808
IR68	Escherichia coli	Asia	India	2009	Homo sapiens	Unknown	-	-	PRJEB2968	ERP001354	SAMEA2400649	ERR458473	24706808
SE15	Escherichia coli	Asia	Japan	-	Homo sapiens	Faeces	-	-	PRJNA224116	-	SAMD00060923	-	20008064
S92EC	Escherichia coli	Oceania	New Zealand	2009	Homo sapiens	Blood	-	-	PRJEB2968	ERP001354	SAMEA1486582	ERR161255	24706808
S93EC	Escherichia coli	Oceania	New Zealand	2009	Homo sapiens	Blood	-	-	PRJEB2968	ERP001354	SAMEA1486671	ERR161256	24706808
S94EC	Escherichia coli	Oceania	New Zealand	2009	Homo sapiens	Blood	-	-	PRJEB2968	ERP001354	SAMEA1486649	ERR161257	24706808
S95EC	Escherichia coli	Oceania	New Zealand	2009	Homo sapiens	Blood	-	-	PRJEB2968	ERP001354	SAMEA1486613	ERR161258	24706808
S96EC	Escherichia coli	Oceania	New Zealand	2010	Homo sapiens	Blood	-	-	PRJEB2968	ERP001354	SAMEA1486610	ERR161259	24706808
S97EC	Escherichia coli	Oceania	New Zealand	2010	Homo sapiens	Blood	-	-	PRJEB2968	ERP001354	SAMEA1486585	ERR161260	24706808
HVM1147	Escherichia coli	Europe	Spain	2010	Homo sapiens	Peritoneal fluid	28	Female	PRJEB2968	ERP001354	SAMEA1486670	ERR161318	24706808
HVM1299	Escherichia coli	Europe	Spain	2010	Homo sapiens	Abdominal abscess	66	Male	PRJEB2968	ERP001354	SAMEA1486617	ERR161320	24706808
HVM1619	Escherichia coli	Europe	Spain	2010	Homo sapiens	Surgical wound	79	Male	PRJEB2968	ERP001354	SAMEA1486603	ERR161321	24706808
HVM1997	Escherichia coli	Europe	Spain	2010	Homo sapiens	Urine	91	Female	PRJEB2968	ERP001354	SAMEA1486586	ERR161322	24706808
HVM2044	Escherichia coli	Europe	Spain	2010	Homo sapiens	Blood	72	Female	PRJEB2968	ERP001354	SAMEA1486626	ERR161323	24706808
HVM2289	Escherichia coli	Europe	Spain	2010	Homo sapiens	Urine	86	Female	PRJEB2968	ERP001354	SAMEA1486663	ERR161325	24706808
HVM277	Escherichia coli	Europe	Spain	2010	Homo sapiens	Urine	87	Female	PRJEB2968	ERP001354	SAMEA1486672	ERR161315	24706808
HVM3017	Escherichia coli	Europe	Spain	2010	Homo sapiens	Urine	95	Male	PRJEB2968	ERP001354	SAMEA1486643	ERR161328	24706808
HVM3189	Escherichia coli	Europe	Spain	2010	Homo sapiens	Urine	52	Female	PRJEB2968	ERP001354	SAMEA1486675	ERR161329	24706808
HVM5	Escherichia coli	Europe	Spain	2010	Homo sapiens	Blood	74	Male	PRJEB2968	ERP001354	SAMEA1486614	ERR161306	24706808
HVM52	Escherichia coli	Europe	Spain	2010	Homo sapiens	Urine	17	Female	PRJEB2968	ERP001354	SAMEA1486674	ERR161308	24706808
HVM826	Escherichia coli	Europe	Spain	2010	Homo sapiens	Blood	81	Male	PRJEB2968	ERP001354	SAMEA1486589	ERR161316	24706808
HVM834	Escherichia coli	Europe	Spain	2010	Homo sapiens	Urine	86	Female	PRJEB2968	ERP001354	SAMEA1486607	ERR161317	24706808
HVR2496	Escherichia coli	Europe	Spain	2010	Homo sapiens	Blood	80	Male	PRJEB2968	ERP001354	SAMEA1486583	ERR161326	24706808
HVR83	Escherichia coli	Europe	Spain	2010	Homo sapiens	Blood	74	Female	PRJEB2968	ERP001354	SAMEA1486611	ERR161311	24706808
P146EC	Escherichia coli	Europe	Spain	2011	Homo sapiens	Faeces	82	Male	PRJEB2968	ERP001354	SAMEA1486623	ERR161313	24706808
P189EC	Escherichia coli	Europe	Spain	2011	Homo sapiens	Faeces	91	Male	PRJEB2968	ERP001354	SAMEA1486647	ERR161314	24706808
P50EC	Escherichia coli	Europe	Spain	2011	Homo sapiens	Faeces	81	Female	PRJEB2968	ERP001354	SAMEA1486591	ERR161307	24706808
P53EC	Escherichia coli	Europe	Spain	2011	Homo sapiens	Faeces	81	Female	PRJEB2968	ERP001354	SAMEA1486645	ERR161309	24706808
P56EC	Escherichia coli	Europe	Spain	2011	Homo sapiens	Faeces	88	Female	PRJEB2968	ERP001354	SAMEA1486621	ERR161310	24706808
EC958	Escherichia coli	Europe	United Kingdom	2005	Homo sapiens	Urine	8	Female	PRJNA224116	-	SAMEA2272019	-	25126841
S10EC	Escherichia coli	Europe	United Kingdom	2009	Homo sapiens	Urine	92	Male	PRJEB2968	ERP001354	SAMEA1486642	ERR161237	24706808
S116EC	Escherichia coli	Europe	United Kingdom	2011	Homo sapiens	Unknown	88	Male	PRJEB2968	ERP001354	SAMEA1486612	ERR161279	24706808
S117EC	Escherichia coli	Europe	United Kingdom	2011	Homo sapiens	Unknown	94	Female	PRJEB2968	ERP001354	SAMEA1486641	ERR161280	24706808
S118EC	Escherichia coli	Europe	United Kingdom	2011	Homo sapiens	Urine	70	Male	PRJEB2968	ERP001354	SAMEA1486628	ERR161281	24706808
S119EC	Escherichia coli	Europe	United Kingdom	2011	Homo sapiens	Blood	70	Male	PRJEB2968	ERP001354	SAMEA1486659	ERR161282	24706808
S11EC	Escherichia coli	Europe	United Kingdom	2009	Homo sapiens	Urine	90	Male	PRJEB2968	ERP001354	SAMEA1486664	ERR161238	24706808
S12EC	Escherichia coli	Europe	United Kingdom	2009	Homo sapiens	Urine	92	Male	PRJEB2968	ERP001354	SAMEA1486596	ERR161239	24706808
S15EC	Escherichia coli	Europe	United Kingdom	2009	Homo sapiens	Urine	46	Female	PRJEB2968	ERP001354	SAMEA1486602	ERR161240	24706808
S19EC	Escherichia coli	Europe	United Kingdom	2009	Homo sapiens	Urine	40	Male	PRJEB2968	ERP001354	SAMEA1486631	ERR161241	24706808
S1EC	Escherichia coli	Europe	United Kingdom	2007	Homo sapiens	Urine	69	Female	PRJEB2968	ERP001354	SAMEA1486597	ERR161234	24706808
S21EC	Escherichia coli	Europe	United Kingdom	2009	Homo sapiens	Urine	35	Male	PRJEB2968	ERP001354	SAMEA1486650	ERR161242	24706808
S22EC	Escherichia coli	Europe	United Kingdom	2009	Homo sapiens	Urine	63	Female	PRJEB2968	ERP001354	SAMEA1486633	ERR161243	24706808
S24EC	Escherichia coli	Europe	United Kingdom	2009	Homo sapiens	Urine	16	Female	PRJEB2968	ERP001354	SAMEA1486588	ERR161244	24706808
S26EC	Escherichia coli	Europe	United Kingdom	2009	Homo sapiens	Urine	72	Female	PRJEB2968	ERP001354	SAMEA1486608	ERR161245	24706808
S2EC	Escherichia coli	Europe	United Kingdom	2007	Homo sapiens	Urine	68	Female	PRJEB2968	ERP001354	SAMEA1486620	ERR161235	24706808
S30EC	Escherichia coli	Europe	United Kingdom	2007	Homo sapiens	Urine	86	Female	PRJEB2968	ERP001354	SAMEA1486634	ERR161246	24706808
S31EC	Escherichia coli	Europe	United Kingdom	2007	Homo sapiens	Urine	41	Female	PRJEB2968	ERP001354	SAMEA1486624	ERR161300	24706808
S32EC	Escherichia coli	Europe	United Kingdom	2007	Homo sapiens	Urine	51	Female	PRJEB2968	ERP001354	SAMEA1486601	ERR161301	24706808
S34EC	Escherichia coli	Europe	United Kingdom	2009	Homo sapiens	Urine	64	Female	PRJEB2968	ERP001354	SAMEA1486652	ERR161247	24706808
S37EC	Escherichia coli	Europe	United Kingdom	2009	Homo sapiens	Urine	34	Female	PRJEB2968	ERP001354	SAMEA1486599	ERR161302	24706808
S39EC	Escherichia coli	Europe	United Kingdom	2004	Homo sapiens	Unknown	-	-	PRJEB2968	ERP001354	SAMEA1486673	ERR161248	24706808
S43EC	Escherichia coli	Europe	United Kingdom	2004	Homo sapiens	Unknown	-	-	PRJEB2968	ERP001354	SAMEA1486590	ERR161249	24706808
S47EC	Escherichia coli	Europe	United Kingdom	2004	Homo sapiens	Unknown	-	-	PRJEB2968	ERP001354	SAMEA1486618	ERR161250	24706808
S53EC	Escherichia coli	Europe	United Kingdom	2004	Homo sapiens	Unknown	-	-	PRJEB2968	ERP001354	SAMEA1486622	ERR161251	24706808
S5EC	Escherichia coli	Europe	United Kingdom	2007	Homo sapiens	Urine	27	Female	PRJEB2968	ERP001354	SAMEA1486632	ERR161236	24706808
S6EC	Escherichia coli	Europe	United Kingdom	2007	Homo sapiens	Urine	49	Female	PRJEB2968	ERP001354	SAMEA1486662	ERR161299	24706808
JJ1886	Escherichia coli	North America	United States	2008	Homo sapiens	Blood	-	Female	PRJNA218163	-	SAMN02603887	-	24309736
JJ1887	Escherichia coli	North America	United States	2007	Homo sapiens	Urine	-	Female	PRJNA311313	-	SAMN04481707	-	27174264

## Sheet: Table S4
Table S4. Whole genome sequences of 208 isolates used in this investigation: Metadata and public database accession numbers
Strain	Position	Clade	Species	MLST	Country	State	Year	Source	Sample type	Age	Sex	Bio Project ID	Project ID	BioSample	SRA	PubMed ID
S39EC	1	C2	Escherichia coli	ST131	United Kingdom		2004	Homo sapiens	Unknown	-	-	PRJEB2968	ERP001354	SAMEA1486673	ERR161248	24706808
S30EC	2	C2	Escherichia coli	ST131	United Kingdom		2007	Homo sapiens	Urine	86	Female	PRJEB2968	ERP001354	SAMEA1486634	ERR161246	24706808
EC958	3	C2	Escherichia coli	ST131	United Kingdom		2005	Homo sapiens	Urine	8	Female	PRJNA224116	-	SAMEA2272019	-	25126841
S53EC	4	C2	Escherichia coli	ST131	United Kingdom		2004	Homo sapiens	Unknown	-	-	PRJEB2968	ERP001354	SAMEA1486622	ERR161251	24706808
S43EC	5	C2	Escherichia coli	ST131	United Kingdom		2004	Homo sapiens	Unknown	-	-	PRJEB2968	ERP001354	SAMEA1486590	ERR161249	24706808
S47EC	6	C2	Escherichia coli	ST131	United Kingdom		2004	Homo sapiens	Unknown	-	-	PRJEB2968	ERP001354	SAMEA1486618	ERR161250	24706808
S12EC	7	C2	Escherichia coli	ST131	United Kingdom		2009	Homo sapiens	Urine	92	Male	PRJEB2968	ERP001354	SAMEA1486596	ERR161239	24706808
S10EC	8	C2	Escherichia coli	ST131	United Kingdom		2009	Homo sapiens	Urine	92	Male	PRJEB2968	ERP001354	SAMEA1486642	ERR161237	24706808
S127EC	9	C2	Escherichia coli	ST131	Canada		2002	Homo sapiens	Urine	70	Male	PRJEB2968	ERP001354	SAMEA1486619	ERR161290	24706808
HVM1997	10	C2	Escherichia coli	ST131	Spain		2010	Homo sapiens	Urine	91	Female	PRJEB2968	ERP001354	SAMEA1486586	ERR161322	24706808
HVM1619	11	C2	Escherichia coli	ST131	Spain		2010	Homo sapiens	Surgical wound	79	Male	PRJEB2968	ERP001354	SAMEA1486603	ERR161321	24706808
HVM834	12	C2	Escherichia coli	ST131	Spain		2010	Homo sapiens	Urine	86	Female	PRJEB2968	ERP001354	SAMEA1486607	ERR161317	24706808
B36EC	13	C2	Escherichia coli	ST131	Australia		2007	Homo sapiens	Blood	21	Female	PRJEB2968	ERP001354	SAMEA1486609	ERR161254	24706808
S134EC	14	C2	Escherichia coli	ST131	Canada		2005	Homo sapiens	Urine	70	Female	PRJEB2968	ERP001354	SAMEA1486598	ERR161297	24706808
JJ2547	15	C2	Escherichia coli	ST131	United States		2009	Homo sapiens	-	-	-	PRJNA211153	SRP027327	SAMN02228473	SRS456875	24345742
S101EC	16	C2	Escherichia coli	ST131	Australia		2009	Homo sapiens	Faeces	59	Female	PRJEB2968	ERP001354	SAMEA1486580	ERR161264	24706808
MS10669	17	C2	Escherichia coli	ST131	Australia	WA	2013	Canus lumpus familiaris	Urine	-	-	PRJNA627752	SRP258456	SAMN14686255	SRR11608172
S109EC	18	C2	Escherichia coli	ST131	Australia		2009	Homo sapiens	Urine	29	Female	PRJEB2968	ERP001354	SAMEA1486668	ERR161272	24706808
JJ2134	19	C2	Escherichia coli	ST131	United States		2008	Homo sapiens	-	-	-	PRJNA211153	SRP027327	SAMN02228449	SRS456850	24345742
S111EC	20	C2	Escherichia coli	ST131	Australia		2009	Homo sapiens	Urine	19	Female	PRJEB2968	ERP001354	SAMEA1486637	ERR161274	24706808
S126EC	21	C2	Escherichia coli	ST131	Canada		2002	Homo sapiens	Urine	68	Female	PRJEB2968	ERP001354	SAMEA1486594	ERR161289	24706808
S132EC	22	C2	Escherichia coli	ST131	Canada		2005	Homo sapiens	Urine	90	Female	PRJEB2968	ERP001354	SAMEA1486639	ERR161295	24706808
MH5800	23	C2	Escherichia coli	ST131	Portugal		2005	Homo sapiens	-	-	-	PRJNA211153	SRP027327	SAMN02228546	SRS456948	24345742
S121EC	24	C2	Escherichia coli	ST131	Canada		2000	Homo sapiens	Urine	57	Female	PRJEB2968	ERP001354	SAMEA1486669	ERR161284	24706808
KN1604	25	C2	Escherichia coli	ST131	Korea		2003	Homo sapiens	-	-	-	PRJNA211153	SRP027327	SAMN02228547	SRS456949	24345742
S123EC	26	C2	Escherichia coli	ST131	Canada		2001	Homo sapiens	Urine	46	Male	PRJEB2968	ERP001354	SAMEA1486635	ERR161286	24706808
JJ2434	27	C2	Escherichia coli	ST131	United States		2008	Homo sapiens	-	-	-	PRJNA211153	SRP027327	SAMN02228535	SRS456937	24345742
S15EC	28	C2	Escherichia coli	ST131	United Kingdom		2009	Homo sapiens	Urine	46	Female	PRJEB2968	ERP001354	SAMEA1486602	ERR161240	24706808
MS10893	29	C2	Escherichia coli	ST131	Australia	QLD	2008	Canus lumpus familiaris	Urine	-	-	PRJNA627752	SRP258456	SAMN14686264	SRR11608171
S131EC	30	C2	Escherichia coli	ST131	Canada		2002	Homo sapiens	Urine	78	Female	PRJEB2968	ERP001354	SAMEA1486655	ERR161294	24706808
S96EC	31	C2	Escherichia coli	ST131	New Zealand		2010	Homo sapiens	Blood	-	-	PRJEB2968	ERP001354	SAMEA1486610	ERR161259	24706808
S130EC	32	C2	Escherichia coli	ST131	Canada		2004	Homo sapiens	Urine	67	Male	PRJEB2968	ERP001354	SAMEA1486595	ERR161293	24706808
S125EC	33	C2	Escherichia coli	ST131	Canada		2002	Homo sapiens	Surgical wound	72	Male	PRJEB2968	ERP001354	SAMEA1486665	ERR161288	24706808
S113EC	34	C2	Escherichia coli	ST131	Australia		2009	Homo sapiens	Faeces	19	Male	PRJEB2968	ERP001354	SAMEA1486629	ERR161276	24706808
JJ2657	35	C2	Escherichia coli	ST131	United States		2009	Homo sapiens	-	-	-	PRJNA211153	SRP027327	SAMN02228544	SRS456946	24345742
S115EC	36	C2	Escherichia coli	ST131	Australia		2011	Homo sapiens	Urine	87	Female	PRJEB2968	ERP001354	SAMEA1486593	ERR161278	24706808
JJ2183	37	C2	Escherichia coli	ST131	United States		2008	Homo sapiens	-	-	-	PRJNA211153	SRP027327	SAMN02228487	SRS456889	24345742
S98EC	38	C2	Escherichia coli	ST131	Australia		2008	Homo sapiens	Faeces	47	Male	PRJEB2968	ERP001354	SAMEA1486648	ERR161261	24706808
S97EC	39	C2	Escherichia coli	ST131	New Zealand		2010	Homo sapiens	Blood	-	-	PRJEB2968	ERP001354	SAMEA1486585	ERR161260	24706808
S122EC	40	C2	Escherichia coli	ST131	Canada		2003	Homo sapiens	Urine	62	Male	PRJEB2968	ERP001354	SAMEA1486638	ERR161285	24706808
MS2481	41	C2	Escherichia coli	ST131	Australia		2007	Homo sapiens	Blood	51	Male	PRJEB2968	ERP001354	SAMEA1486653	ERR161252	24706808
JJ1908	42	C2	Escherichia coli	ST131	United States		2007	Homo sapiens	-	-	-	PRJNA211153	SRP027327	SAMN02228482	SRS456884	24345742
S99EC	43	C2	Escherichia coli	ST131	Australia		2009	Homo sapiens	Faeces	44	Female	PRJEB2968	ERP001354	SAMEA1486651	ERR161262	24706808
S124EC	44	C2	Escherichia coli	ST131	Canada		2003	Homo sapiens	Urine	70	Male	PRJEB2968	ERP001354	SAMEA1486656	ERR161287	24706808
S129EC	45	C2	Escherichia coli	ST131	Canada		2004	Homo sapiens	Urine	9	Female	PRJEB2968	ERP001354	SAMEA1486654	ERR161292	24706808
S133EC	46	C2	Escherichia coli	ST131	Canada		2005	Homo sapiens	Blood	73	Male	PRJEB2968	ERP001354	SAMEA1486615	ERR161296	24706808
IR49	47	C2	Escherichia coli	ST131	India		2009	Homo sapiens	Unknown	-	-	PRJEB2968	ERP001354	SAMEA2400647	ERR458471	24706808
IR65	48	C2	Escherichia coli	ST131	India		2009	Homo sapiens	Unknown	-	-	PRJEB2968	ERP001354	SAMEA2400648	ERR458472	24706808
IR68	49	C2	Escherichia coli	ST131	India		2009	Homo sapiens	Unknown	-	-	PRJEB2968	ERP001354	SAMEA2400649	ERR458473	24706808
S65EC	50	C2	Escherichia coli	ST131	Australia		2009	Homo sapiens	Urine	83	Female	PRJEB2968	ERP001354	SAMEA1486581	ERR161303	24706808
S103EC	51	C2	Escherichia coli	ST131	Australia		2010	Homo sapiens	Urine	28	Female	PRJEB2968	ERP001354	SAMEA1486630	ERR161266	24706808
JJ2038	52	C2	Escherichia coli	ST131	United States		2007	Homo sapiens	-	-	-	PRJNA211153	SRP027327	SAMN02228484	SRS456886	24345742
JJ2489	53	C2	Escherichia coli	ST131	United States		2007	Homo sapiens	-	-	-	PRJNA211153	SRP027327	SAMN02228552	SRS456954	24345742
S119EC	54	C2	Escherichia coli	ST131	United Kingdom		2011	Homo sapiens	Blood	70	Male	PRJEB2968	ERP001354	SAMEA1486659	ERR161282	24706808
S118EC	55	C2	Escherichia coli	ST131	United Kingdom		2011	Homo sapiens	Urine	70	Male	PRJEB2968	ERP001354	SAMEA1486628	ERR161281	24706808
MS10672	56	C2	Escherichia coli	ST131	Australia	NSW	2013	Canus lumpus familiaris	Biopsy	-	-	PRJNA627752	SRP258456	SAMN14686258	SRR11608159
MS10677	57	C2	Escherichia coli	ST131	Australia	NSW	2013	Canus lumpus familiaris	Urine	-	-	PRJNA627752	SRP258456	SAMN14686262	SRR11608155
MS10673	58	C2	Escherichia coli	ST131	Australia	NSW	2013	Canus lumpus familiaris	Urine	-	-	PRJNA627752	SRP258456	SAMN14686259	SRR11608158
JJ2008	59	C2	Escherichia coli	ST131	United States		2007	Felis catus	-	-	-	PRJNA211153	SRP027327	SAMN02228529	SRS456931	24345742
HVM3017	60	C2	Escherichia coli	ST131	Spain		2010	Homo sapiens	Urine	95	Male	PRJEB2968	ERP001354	SAMEA1486643	ERR161328	24706808
HVM1299	61	C2	Escherichia coli	ST131	Spain		2010	Homo sapiens	Abdominal abscess	66	Male	PRJEB2968	ERP001354	SAMEA1486617	ERR161320	24706808
JJ1914	62	C2	Escherichia coli	ST131	United States		2007	Homo sapiens	-	-	-	PRJNA211153	SRP027327	SAMN02228525	SRS456927	24345742
IR18E	63	C2	Escherichia coli	ST131	India		2009	Homo sapiens	Unknown	-	-	PRJEB2968	ERP001354	SAMEA2400646	ERR458470	24706808
JJ2444	64	C2	Escherichia coli	ST131	United States		2008	Homo sapiens	-	-	-	PRJNA211153	SRP027327	SAMN02228536	SRS456938	24345742
S77EC	65	C2	Escherichia coli	ST131	Australia		2010	Homo sapiens	Urine	52	Female	PRJEB2968	ERP001354	SAMEA1486657	ERR161304	24706808
JJ1887	66	C2	Escherichia coli	ST131	United States		2007	Homo sapiens	Urine	-	Female	PRJNA311313	-	SAMN04481707	-	27174264
JJ1886	67	C2	Escherichia coli	ST131	United States		2008	Homo sapiens	Blood	-	Female	PRJNA218163	-	SAMN02603887	-	24309736
CD358	68	C2	Escherichia coli	ST131	United States		2007	Dolphin	-	-	-	PRJNA211153	SRP027327	SAMN02228516	SRS456917	24345742
U004	69	C2	Escherichia coli	ST131	United States		2010	Homo sapiens	-	-	-	PRJNA211153	SRP027327	SAMN02228500	SRS456902	24345742
JJ2643	70	C2	Escherichia coli	ST131	United States		2008	Homo sapiens	-	-	-	PRJNA211153	SRP027327	SAMN02228489	SRS456891	24345742
S93EC	71	C2	Escherichia coli	ST131	New Zealand		2009	Homo sapiens	Blood	-	-	PRJEB2968	ERP001354	SAMEA1486671	ERR161256	24706808
S1EC	72	C2	Escherichia coli	ST131	United Kingdom		2007	Homo sapiens	Urine	69	Female	PRJEB2968	ERP001354	SAMEA1486597	ERR161234	24706808
JJ2668	73	C2	Escherichia coli	ST131	United States		2009	Homo sapiens	-	-	-	PRJNA211153	SRP027327	SAMN02228545	SRS456947	24345742
S11EC	74	C2	Escherichia coli	ST131	United Kingdom		2009	Homo sapiens	Urine	90	Male	PRJEB2968	ERP001354	SAMEA1486664	ERR161238	24706808
MS10899	75	C1	Escherichia coli	ST131	Australia	QLD	2009	Felis catus	Urine	-	-	PRJNA627752	SRP258456	SAMN14686267	SRR11608168
P189EC	76	C1	Escherichia coli	ST131	Spain		2011	Homo sapiens	Faeces	91	Male	PRJEB2968	ERP001354	SAMEA1486647	ERR161314	24706808
MS10901	77	C1	Escherichia coli	ST131	Australia	QLD	2007	Canus lumpus familiaris	Urine	-	-	PRJNA627752	SRP258456	SAMN14686269	SRR11608166
MS10900	78	C1	Escherichia coli	ST131	Australia	NSW	2008	Canus lumpus familiaris	Stomach Wall Swab	-	-	PRJNA627752	SRP258456	SAMN14686268	SRR11608167
S117EC	79	C1	Escherichia coli	ST131	United Kingdom		2011	Homo sapiens	Unknown	94	Female	PRJEB2968	ERP001354	SAMEA1486641	ERR161280	24706808
S92EC	80	C1	Escherichia coli	ST131	New Zealand		2009	Homo sapiens	Blood	-	-	PRJEB2968	ERP001354	SAMEA1486582	ERR161255	24706808
MVAST077	81	C1	Escherichia coli	ST131	United States		2010	Homo sapiens	-	-	-	PRJNA211153	SRP027327	SAMN02228480	SRS456882	-
JMI268	82	C1	Escherichia coli	ST131	United States		2006	Homo sapiens	-	-	-	PRJNA211153	SRP027327	SAMN02228475	SRS456877	24345742
JJ2009	83	C1	Escherichia coli	ST131	United States		2005	canine/feline	-	-	-	PRJNA211153	SRP027327	SAMN02228530	SRS456932	24345742
CU758	84	C1	Escherichia coli	ST131	United States		2009	Homo sapiens	-	-	-	PRJNA211153	SRP027327	SAMN02228460	SRS456862	24345742
MVAST158	85	C1	Escherichia coli	ST131	United States		2010	Homo sapiens	-	-	-	PRJNA211153	SRP027327	SAMN02228493	SRS456895	-
MVAST038	86	C1	Escherichia coli	ST131	United States		2010	Homo sapiens	-	-	-	PRJNA211153	SRP027327	SAMN02228478	SRS456880	-
JJ2210	87	C1	Escherichia coli	ST131	United States		2008	Homo sapiens	-	-	-	PRJNA211153	SRP027327	SAMN02228532	SRS456934	24345742
CD449	88	C1	Escherichia coli	ST131	United States		2008	Homo sapiens	-	-	-	PRJNA211153	SRP027327	SAMN02228519	SRS456921	24345742
CU799	89	C1	Escherichia coli	ST131	United States		2008	Felis catus	Faeces	-	-	PRJNA211153	SRP027327	SAMN02228522	SRS456924	24345742
MVAST014	90	C1	Escherichia coli	ST131	United States		2010	Homo sapiens	-	-	-	PRJNA211153	SRP027327	SAMN02228476	SRS456878	-
JJ2578	91	C1	Escherichia coli	ST131	United States		2008	Homo sapiens	-	-	-	PRJNA211153	SRP027327	SAMN02228541	SRS456943	24345742
JJ2508	92	C1	Escherichia coli	ST131	United States		2008	Homo sapiens	-	-	-	PRJNA211153	SRP027327	SAMN02228537	SRS456939	24345742
MVAST046	93	C1	Escherichia coli	ST131	United States		2010	Homo sapiens	-	-	-	PRJNA211153	SRP027327	SAMN02228479	SRS456881	-
S107EC	94	C1	Escherichia coli	ST131	Australia		2010	Homo sapiens	Urine	80	Male	PRJEB2968	ERP001354	SAMEA1486616	ERR161270	24706808
MS10675	95	C1	Escherichia coli	ST131	Australia	NSW	2013	Felis catus	Urine	-	-	PRJNA627752	SRP258456	SAMN14686261	SRR11608156
S108EC	96	C1	Escherichia coli	ST131	Australia		2009	Homo sapiens	Blood	45	Female	PRJEB2968	ERP001354	SAMEA1486644	ERR161271	24706808
U024	97	C1	Escherichia coli	ST131	United States		2010	Homo sapiens	-	-	-	PRJNA211153	SRP027327	SAMN02228501	SRS456903	24345742
JJ2528	98	C1	Escherichia coli	ST131	United States		2007	Homo sapiens	-	-	-	PRJNA211153	SRP027327	SAMN02228538	SRS456940	24345742
MS10903	99	C1	Escherichia coli	ST131	Australia	VIC	2005	Canus lumpus familiaris	Urine	-	-	PRJNA627752	SRP258456	SAMN14686271	SRR11608164
MS10902	100	C1	Escherichia coli	ST131	Australia	VIC	2005	Canus lumpus familiaris	Urine	-	-	PRJNA627752	SRP258456	SAMN14686270	SRR11608165
S135EC	101	C1	Escherichia coli	ST131	Canada		2005	Homo sapiens	Blood	32	Female	PRJEB2968	ERP001354	SAMEA1486666	ERR161298	24706808
MS2493	102	C1	Escherichia coli	ST131	Australia		2007	Homo sapiens	Blood	61	Male	PRJEB2968	ERP001354	SAMEA1486625	ERR161253	24706808
HVM826	103	C1	Escherichia coli	ST131	Spain		2010	Homo sapiens	Blood	81	Male	PRJEB2968	ERP001354	SAMEA1486589	ERR161316	24706808
P53EC	104	C1	Escherichia coli	ST131	Spain		2011	Homo sapiens	Faeces	81	Female	PRJEB2968	ERP001354	SAMEA1486645	ERR161309	24706808
S110EC	105	C1	Escherichia coli	ST131	Australia		2009	Homo sapiens	Urine	81	Female	PRJEB2968	ERP001354	SAMEA1486658	ERR161273	24706808
S112EC	106	C1	Escherichia coli	ST131	Australia		2009	Homo sapiens	Urine	-	-	PRJEB2968	ERP001354	SAMEA1486640	ERR161275	24706808
S102EC	107	C1	Escherichia coli	ST131	Australia		2010	Homo sapiens	Urine	85	Female	PRJEB2968	ERP001354	SAMEA1486606	ERR161265	24706808
G150	108	C1	Escherichia coli	ST131	United States		2010	Homo sapiens	-	-	-	PRJNA211153	SRP027327	SAMN02228462	SRS456864	24345742
S100EC	109	C1	Escherichia coli	ST131	Australia		2009	Homo sapiens	Faeces	50	Female	PRJEB2968	ERP001354	SAMEA1486600	ERR161263	24706808
CD340	110	C1	Escherichia coli	ST131	United States		2005	Monkey	-	-	-	PRJNA211153	SRP027327	SAMN02228513	SRS456915	24345742
MS10898	111	C1	Escherichia coli	ST131	Australia	QLD	2007	Canus lumpus familiaris	Anal Gland Sinus	-	-	PRJNA627752	SRP258456	SAMN14686266	SRR11608169
P50EC	112	C1	Escherichia coli	ST131	Spain		2011	Homo sapiens	Faeces	81	Female	PRJEB2968	ERP001354	SAMEA1486591	ERR161307	24706808
HVR83	113	C1	Escherichia coli	ST131	Spain		2010	Homo sapiens	Blood	74	Female	PRJEB2968	ERP001354	SAMEA1486611	ERR161311	24706808
HVM5	114	C1	Escherichia coli	ST131	Spain		2010	Homo sapiens	Blood	74	Male	PRJEB2968	ERP001354	SAMEA1486614	ERR161306	24706808
SaT049	115	C1	Escherichia coli	ST131	United States		2007	Homo sapiens	-	-	-	PRJNA211153	SRP027327	SAMN02228497	SRS456899	24345742
SaT158	116	C1	Escherichia coli	ST131	United States		2003	Homo sapiens	-	-	-	PRJNA211153	SRP027327	SAMN02228499	SRS456901	24345742
HVM3189	117	C1	Escherichia coli	ST131	Spain		2010	Homo sapiens	Urine	52	Female	PRJEB2968	ERP001354	SAMEA1486675	ERR161329	24706808
HVR2496	118	C1	Escherichia coli	ST131	Spain		2010	Homo sapiens	Blood	80	Male	PRJEB2968	ERP001354	SAMEA1486583	ERR161326	24706808
S95EC	119	C1	Escherichia coli	ST131	New Zealand		2009	Homo sapiens	Blood	-	-	PRJEB2968	ERP001354	SAMEA1486613	ERR161258	24706808
MS10908	120	C1	Escherichia coli	ST131	Australia	QLD	2009	Canus lumpus familiaris	Urine	-	-	PRJNA627752	SRP258456	SAMN14686272	SRR11608163
P56EC	121	C1	Escherichia coli	ST131	Spain		2011	Homo sapiens	Faeces	88	Female	PRJEB2968	ERP001354	SAMEA1486621	ERR161310	24706808
MVAST084	122	C1	Escherichia coli	ST131	United States		2010	Homo sapiens	-	-	-	PRJNA211153	SRP027327	SAMN02228491	SRS456893	-
MVAST0036	123	C1	Escherichia coli	ST131	United States		2010	Homo sapiens	-	-	-	PRJNA211153	SRP027327	SAMN02228448	SRS456851	24345742
H003	124	C1	Escherichia coli	ST131	United States		2010	Homo sapiens	-	-	-	PRJNA211153	SRP027327	SAMN02228466	SRS456868	24345742
JJ2608	125	C1	Escherichia coli	ST131	United States		2008	Homo sapiens	-	-	-	PRJNA211153	SRP027327	SAMN02228543	SRS456945	24345742
JJ2193	126	C1	Escherichia coli	ST131	United States		2008	Homo sapiens	-	-	-	PRJNA211153	SRP027327	SAMN02228488	SRS456890	24345742
JJ2118	127	C1	Escherichia coli	ST131	United States		2008	Homo sapiens	-	-	-	PRJNA211153	SRP027327	SAMN02228451	SRS456853	24345742
H016	128	C1	Escherichia coli	ST131	United States		2010	Homo sapiens	-	-	-	PRJNA211153	SRP027327	SAMN02228468	SRS456870	24345742
JJ2550	129	C1	Escherichia coli	ST131	United States		2007	Homo sapiens	-	-	-	PRJNA211153	SRP027327	SAMN02228539	SRS456941	24345742
S116EC	130	C1	Escherichia coli	ST131	United Kingdom		2011	Homo sapiens	Unknown	88	Male	PRJEB2968	ERP001354	SAMEA1486612	ERR161279	24706808
H006	131	C1	Escherichia coli	ST131	United States		2010	Homo sapiens	-	-	-	PRJNA211153	SRP027327	SAMN02228467	SRS456869	24345742
MVAST131	132	C1	Escherichia coli	ST131	United States		2010	Homo sapiens	-	-	-	PRJNA211153	SRP027327	SAMN02228492	SRS456894	-
ZH164	133	C1	Escherichia coli	ST131	Canada		2004	Homo sapiens	-	-	-	PRJNA211153	SRP027327	SAMN02228505	SRS456907	24345742
P146EC	134	C1	Escherichia coli	ST131	Spain		2011	Homo sapiens	Faeces	82	Male	PRJEB2968	ERP001354	SAMEA1486623	ERR161313	24706808
MVAST179	135	C1	Escherichia coli	ST131	United States		2010	Homo sapiens	-	-	-	PRJNA211153	SRP027327	SAMN02228495	SRS456897	-
CD306	136	C0	Escherichia coli	ST131	United States		2002	Felis catus	Faeces	-	-	PRJNA211153	SRP027327	SAMN02228510	SRS456912	24345742
G213	137	C0	Escherichia coli	ST131	United States		2010	Homo sapiens	-	-	-	PRJNA211153	SRP027327	SAMN02228464	SRS456866	24345742
C001	138	C0	Escherichia coli	ST131	United States		2010	Homo sapiens	-	-	-	PRJNA211153	SRP027327	SAMN02228452	SRS456854	24345742
JJ2244	139	C0	Escherichia coli	ST131	United States		2007	Homo sapiens	-	-	-	PRJNA211153	SRP027327	SAMN02228534	SRS456936	24345742
JJ1897	140	B0	Escherichia coli	ST131	United States		2004	Homo sapiens	-	-	-	PRJNA211153	SRP027327	SAMN02228471	SRS456873	24345742
G216	141	B0	Escherichia coli	ST131	United States		2010	Homo sapiens	-	-	-	PRJNA211153	SRP027327	SAMN02228465	SRS456867	24345742
H17	142	B0	Escherichia coli	ST131	United States		1985	Homo sapiens	-	-	-	PRJNA211153	SRP027327	SAMN02228470	SRS456872	24345742
JJ1969	143	B	Escherichia coli	ST131	United States		2008	Homo sapiens	-	-	-	PRJNA211153	SRP027327	SAMN02228526	SRS456928	24345742
CD331	144	B	Escherichia coli	ST131	United States		2004	Water	-	-	-	PRJNA211153	SRP027327	SAMN02228512	SRS456914	24345742
CD249	145	B	Escherichia coli	ST131	United States		2005	Homo sapiens	-	-	-	PRJNA211153	SRP027327	SAMN02228453	SRS456855	24345742
CD311	146	B	Escherichia coli	ST131	United States		2002	Food	-	-	-	PRJNA211153	SRP027327	SAMN02228511	SRS456913	24345742
CD345	147	B	Escherichia coli	ST131	United States		2005	Avian	Faeces	-	-	PRJNA211153	SRP027327	SAMN02228514	SRS456916	24345742
MS10670	148	B	Escherichia coli	ST131	Australia	NSW	2013	Canus lumpus familiaris	Urine	-	-	PRJNA627752	SRP258456	SAMN14686256	SRR11608161
MS10674	149	B	Escherichia coli	ST131	Australia	SA	2013	Canus lumpus familiaris	Swab	-	-	PRJNA627752	SRP258456	SAMN14686260	SRR11608157
CD471	150	B	Escherichia coli	ST131	United States		1967	-	-	-	-	PRJNA211153	SRP027327	SAMN02228458	SRS456860	24345742
SaT142	151	B	Escherichia coli	ST131	United States		2003	Homo sapiens	-	-	-	PRJNA211153	SRP027327	SAMN02228498	SRS456900	24345742
S19EC	152	B	Escherichia coli	ST131	United Kingdom		2009	Homo sapiens	Urine	40	Male	PRJEB2968	ERP001354	SAMEA1486631	ERR161241	24706808
S32EC	153	B	Escherichia coli	ST131	United Kingdom		2007	Homo sapiens	Urine	51	Female	PRJEB2968	ERP001354	SAMEA1486601	ERR161301	24706808
ZH063	154	B	Escherichia coli	ST131	Canada		2002	Homo sapiens	-	-	-	PRJNA211153	SRP027327	SAMN02228503	SRS456905	-
G132	155	B	Escherichia coli	ST131	United States		2010	Homo sapiens	-	-	-	PRJNA211153	SRP027327	SAMN02228461	SRS456863	24345742
ZH071	156	B	Escherichia coli	ST131	Canada		2002	Homo sapiens	-	-	-	PRJNA211153	SRP027327	SAMN02228504	SRS456906	-
H061	157	B	Escherichia coli	ST131	United States		2011	Homo sapiens	-	-	-	PRJNA211153	SRP027327	SAMN02228469	SRS456871	24345742
S114EC	158	B	Escherichia coli	ST131	Australia		2011	Homo sapiens	Urine	16	Female	PRJEB2968	ERP001354	SAMEA1486661	ERR161277	24706808
CD400	159	B	Escherichia coli	ST131	United States		1992	Homo sapiens	-	-	-	PRJNA211153	SRP027327	SAMN02228455	SRS456857	24345742
S6EC	160	B	Escherichia coli	ST131	United Kingdom		2007	Homo sapiens	Urine	49	Female	PRJEB2968	ERP001354	SAMEA1486662	ERR161299	24706808
HVM1147	161	B	Escherichia coli	ST131	Spain		2010	Homo sapiens	Peritoneal fluid	28	Female	PRJEB2968	ERP001354	SAMEA1486670	ERR161318	24706808
S24EC	162	B	Escherichia coli	ST131	United Kingdom		2009	Homo sapiens	Urine	16	Female	PRJEB2968	ERP001354	SAMEA1486588	ERR161244	24706808
S22EC	163	B	Escherichia coli	ST131	United Kingdom		2009	Homo sapiens	Urine	63	Female	PRJEB2968	ERP001354	SAMEA1486633	ERR161243	24706808
G199	164	B	Escherichia coli	ST131	United States		2010	Homo sapiens	-	-	-	PRJNA211153	SRP027327	SAMN02228463	SRS456865	24345742
SaT040	165	B	Escherichia coli	ST131	United States		2007	Homo sapiens	-	-	-	PRJNA211153	SRP027327	SAMN02228496	SRS456898	24345742
JJ2016	166	B	Escherichia coli	ST131	United States		2007	Homo sapiens	-	-	-	PRJNA211153	SRP027327	SAMN02228483	SRS456885	24345742
S104EC	167	B	Escherichia coli	ST131	Australia		2008	Homo sapiens	Urine	91	Female	PRJEB2968	ERP001354	SAMEA1486667	ERR161267	24706808
S105EC	168	B	Escherichia coli	ST131	Australia		2008	Homo sapiens	Urine	94	Female	PRJEB2968	ERP001354	SAMEA1486587	ERR161268	24706808
S21EC	169	B	Escherichia coli	ST131	United Kingdom		2009	Homo sapiens	Urine	35	Male	PRJEB2968	ERP001354	SAMEA1486650	ERR161242	24706808
JMI025	170	B	Escherichia coli	ST131	United States		2000	Homo sapiens	-	-	-	PRJNA211153	SRP027327	SAMN02228474	SRS456876	24345742
JJ2087	171	B	Escherichia coli	ST131	United States		2003	Homo sapiens	-	-	-	PRJNA211153	SRP027327	SAMN02228486	SRS456888	24345742
CD505	172	B	Escherichia coli	ST131	United States		1983	Avian	-	-	-	PRJNA211153	SRP027327	SAMN02228459	SRS456861	24345742
S79EC	173	B	Escherichia coli	ST131	Australia		2009	Homo sapiens	Urine	16	Male	PRJEB2968	ERP001354	SAMEA1486627	ERR161305	24706808
MS10667	174	B	Escherichia coli	ST131	Australia	QLD	2013	Canus lumpus familiaris	Urine	-	-	PRJNA627752	SRP258456	SAMN14686254	SRR11608173
CD467	175	B	Escherichia coli	ST131	United States		2009	Avian	-	-	-	PRJNA211153	SRP027327	SAMN02228457	SRS456859	24345742
CD347	176	B	Escherichia coli	ST131	United States		2006	Avian	-	-	-	PRJNA211153	SRP027327	SAMN02228515	SRS456918	24345742
S128EC	177	B	Escherichia coli	ST131	Canada		2004	Homo sapiens	Blood	81	Female	PRJEB2968	ERP001354	SAMEA1486636	ERR161291	24706808
CD456	178	B	Escherichia coli	ST131	United States		2008	Homo sapiens	-	-	-	PRJNA211153	SRP027327	SAMN02228521	SRS456923	24345742
CD455	179	B	Escherichia coli	ST131	United States		2008	Canus lumpus familiaris	-	-	-	PRJNA211153	SRP027327	SAMN02228520	SRS456922	24345742
CD303	180	B	Escherichia coli	ST131	United States		2001	Avian	-	-	-	PRJNA211153	SRP027327	SAMN02228509	SRS456911	24345742
CD466	181	B	Escherichia coli	ST131	United States		1990	Homo sapiens	-	-	-	PRJNA211153	SRP027327	SAMN02228456	SRS456858	24345742
JJ1999	182	B	Escherichia coli	ST131	India		2007	Homo sapiens	-	-	-	PRJNA211153	SRP027327	SAMN02228454	SRS456856	24345742
CD413	183	B	Escherichia coli	ST131	United States		1995	Chicken	-	-	-	PRJNA211153	SRP027327	SAMN02228518	SRS456920	24345742
CD390	184	B	Escherichia coli	ST131	United States		1990	Avian	-	-	-	PRJNA211153	SRP027327	SAMN02228517	SRS456919	24345742
HVM2289	185	B	Escherichia coli	ST131	Spain		2010	Homo sapiens	Urine	86	Female	PRJEB2968	ERP001354	SAMEA1486663	ERR161325	24706808
HVM2044	186	B	Escherichia coli	ST131	Spain		2010	Homo sapiens	Blood	72	Female	PRJEB2968	ERP001354	SAMEA1486626	ERR161323	24706808
HVM52	187	B	Escherichia coli	ST131	Spain		2010	Homo sapiens	Urine	17	Female	PRJEB2968	ERP001354	SAMEA1486674	ERR161308	24706808
HVM277	188	B	Escherichia coli	ST131	Spain		2010	Homo sapiens	Urine	87	Female	PRJEB2968	ERP001354	SAMEA1486672	ERR161315	24706808
MVAST167	189	A	Escherichia coli	ST131	United States		2010	Homo sapiens	-	-	-	PRJNA211153	SRP027327	SAMN02228494	SRS456896	-
MS10671	190	A	Escherichia coli	ST131	Australia	NSW	2013	Canus lumpus familiaris	Swab	-	-	PRJNA627752	SRP258456	SAMN14686257	SRR11608160
MVAST020	191	A	Escherichia coli	ST131	United States		2010	Homo sapiens	-	-	-	PRJNA211153	SRP027327	SAMN02228477	SRS456879	-
S5EC	192	A	Escherichia coli	ST131	United Kingdom		2007	Homo sapiens	Urine	27	Female	PRJEB2968	ERP001354	SAMEA1486632	ERR161236	24706808
JJ2591	193	A	Escherichia coli	ST131	United States		2006	Homo sapiens	-	-	-	PRJNA211153	SRP027327	SAMN02228542	SRS456944	24345742
QU090	194	A	Escherichia coli	ST131	Australia		2008	Homo sapiens	-	-	-	PRJNA211153	SRP027327	SAMN02228490	SRS456892	24345742
MS10678	195	A	Escherichia coli	ST131	Australia	NSW	2013	Felis catus	Urine	-	-	PRJNA627752	SRP258456	SAMN14686263	SRR11608154
S94EC	196	A	Escherichia coli	ST131	New Zealand		2009	Homo sapiens	Blood	-	-	PRJEB2968	ERP001354	SAMEA1486649	ERR161257	24706808
JJ2055	197	A	Escherichia coli	ST131	United States		2007	Homo sapiens	-	-	-	PRJNA211153	SRP027327	SAMN02228450	SRS456852	24345742
S120EC	198	A	Escherichia coli	ST131	Canada		2009	Homo sapiens	Blood	93	Female	PRJEB2968	ERP001354	SAMEA1486584	ERR161283	24706808
QUC12	199	A	Escherichia coli	ST2639*	Australia	NSW	2009	Canus lumpus familiaris	Wound Swab	-	-	PRJNA211153	SRP027327	SAMN02228550	SRS456952	24345742
MS10895	200	A	Escherichia coli	ST2639*	Australia	NSW	2009	Canus lumpus familiaris	Wound Swab	-	-	PRJNA627752	SRP258456	SAMN14686265	SRR11608170
S34EC	201	A	Escherichia coli	ST131	United Kingdom		2009	Homo sapiens	Urine	64	Female	PRJEB2968	ERP001354	SAMEA1486652	ERR161247	24706808
U054	202	A	Escherichia coli	ST131	United States		2010	Homo sapiens	-	-	-	PRJNA211153	SRP027327	SAMN02228502	SRS456904	24345742
S31EC	203	A	Escherichia coli	ST131	United Kingdom		2007	Homo sapiens	Urine	41	Female	PRJEB2968	ERP001354	SAMEA1486624	ERR161300	24706808
S2EC	204	A	Escherichia coli	ST131	United Kingdom		2007	Homo sapiens	Urine	68	Female	PRJEB2968	ERP001354	SAMEA1486620	ERR161235	24706808
S37EC	205	A	Escherichia coli	ST131	United Kingdom		2009	Homo sapiens	Urine	34	Female	PRJEB2968	ERP001354	SAMEA1486599	ERR161302	24706808
S26EC	206	A	Escherichia coli	ST131	United Kingdom		2009	Homo sapiens	Urine	72	Female	PRJEB2968	ERP001354	SAMEA1486608	ERR161245	24706808
SE15	207	A	Escherichia coli	ST131	Japan		-	Homo sapiens	Faeces	-	-	PRJNA224116	-	SAMD00060923	-	20008064
*adk53, fumC347, gyrB47, icd13, mdh36, purA28, recA29

## Sheet: Table S5
Table S5. Mobile genetic elements identified & masked in EC958
ID	Genome coordinates	Size (bp)	GC%	Insertion site
GI-thrW	317,502 to 328,310	10809	49.87	tRNA-thrW
Phi1	949,891 to 988,545	38655	51.9	d/s of serS
Phi2	1,004,823 to 1,041,887	37065	54.84	d/s of aroA
Phi3	1,256,754 to 1,304,683	47930	50.53	d/s of icdA
ROD2	1,348,912 to 1,374,958	26047	47.38	u/s of ycgT
Phi4	1,436,674 to 1,490,889	54216	51.84	d/s of ompW
Phi5	2,043,305 to 2,085,906	42602	48.01	tRNA-leuZ
Phi6	2,138,328 to 2,179,641	41314	49.73	tRNA-serU
GI-asn(HPI)	2,180,800 to 2,212,247	31448	57.66	tRNA-asn
Phi7	2,656,878 to 2,667,927	11050	44.31	tRNA-argW
GI-pheV	3,284,884 to 3,359,938	75055	48.25	tRNA-pheV
GI-selC	4,131,132 to 4,199,117	67986	50.04	tRNA-selC
GI-leuX	4,913,861 to 5,007,344	93484	48.88	tRNA-leuX
d/s = downstream u/s = upstream
