# Supplementary material for: Companion Animals Are Spillover Hosts of the Multidrug-Resistant Human Extraintestinal Escherichia coli Pandemic Clones ST131 and ST1193
Source: Front Microbiol. 2020 Sep 2;11:1968. doi: 10.3389/fmicb.2020.01968 (PMC7492567; doi:10.3389/fmicb.2020.01968)
Supplement: Supplementary file 4 [file Data_Sheet_4.xlsx]

## Sheet: Virulence Genes
Gene	Sequence
kspM_II_K1	ATGGCAAGAAGTGGATTTGAAGTTCAGAAAGTCACCGTAGAGGCATTATTTCTACGAGAAATACGAACACGCTTTGGTAAGTTTCGTCTGGGGTATTTGTGGGCGATTCTTGAACCCTCCGCGCATTTGCTGATACTGTTGGGAATTTTGGGTTACGTTATGCACCGCACTATGCCAGACATCTCGTTCCCGGTGTTTTTACTTAATGGCCTGATTCCCTTTTTTATCTTTAGTAGTATTAGCAAACGTTCTATTGGTGCTATTGAAGCGAACCAGGGACTGTTTAATTATCGACCAGTAAAACCCATCGATACGATCATTGCACGTGCACTGCTTGAGACACTGATTTACGTTGCTGTTTATATTTTGCTCATGCTTATCGTCTGGATGACAGGCGAA…
kspM_II_K2	ATGGCAAGAAGTGGATTTGAAGTCCAGAAAGTCACCGTAGAGGCATTATTTCTACGAGAAATACGAACACGCTTTGGTAAGTTCCGTCTGGGATATCTGTGGGCGATTCTCGAACCCTCTGCGCATTTGCTGATACTGTTGGGCATTTTTGGTTACATTATGCACCGCACGATGCCAGACATCTCGTTCCCGGTGTTTTTACTTAATGGCCTGATTCCCTTTTTTATCTTTAGCAGTATCAGCAAACGTTCTGTAAGTGCTATTGAAGCGAACCAGGGGCTGTTTAATTATCGCCCAGTAAAACCCATCGATACGATCATTGCGCGCGCCCTGCTTGAGACGCTGATTTACGTTTCTGTTTATATTCTGCTTATGCTCATTGTCAGGATGGCAGGCGAA…
kspM_II_K5_kfiC_Bi8337-41	ATGGCAAGAAGTGGATTTGAAGTCCAGAAAGTCACCGTAGAGGCATTATTTCTACGAGAAATACGAACACGCTTTGGTAAGTTCCGTCTGGGATATTTGTGGGCGATTCTCGAACCCTCTGCGCATTTGCTGATACTGTTGGGCATTTTTGGTTACATTATGCACCGCACGATGCCAGACATCTCATTCCCGGTGTTTTTACTTAATGGCCTGATTCCCTTTTTTATCTTTAGCAGTATCAGCAATCGTTCTGTAGGCGCTATTGAAGCGAACCAGGGGTTGTTTAATTATCGACCAGTAAAACCCATCGATACGATCATTGCACGCGCACTGCTTGAGACGCTGATTTACGTTGCTGTTTATATATTGCTCATGCTTATCGTCTGGATGGCAGGTGAA…
kspM_II_K5_kfiC	ATGAACGCAGAATATATAAATTTAGTTGAACGTAAAAAGAAATTAGGGACAAATATTGGTGCTCTTGATTTTTTATTATCAATTCATAAGGAGAAAGTTGATCTTCAACATAAAAACTCGCCTTTAAAAGGTAACGATAACCTTATTCACAAAAGAATAAACGAATACGACAATGTACTTGAACTATCTAAGAATGTATCAGCTCAGAATTCTGGCAATGAGTTTTCTTATTTATTGGGATATGCAGATTCTCTTAGAAAAGTTGGTATGTTGGATACTTATATTAAAATTGTTTGTTATCTAACAATTCAATCTCGTTATTTTAAAAATGGCGAACGAGTTAAGCTTTTTGAACATATAAGTAACGCTCTACGGTATTCAAGGAGTGATTTTCTCATT…
kspM_K15	ATGGCAAGAAGTGGATTTGAAGTCCAGAAAGCCGCCGTTCATGCTCTATTTTTACGTGAGCTTAGAACTAGGTTTGGCAAATATCGCTTGGGTTATTTATGGGCTGTATTAGAACCAGCTGCTCATCTTCTAATAATGCTGGCAATTTTTGGTTTTTTTATGCATCGCACAATGCCAGATATTTCCTTTCCTGTATTTTTAATAAATGGAATAATTCCTTATTTTATATTTAGCAATATTGCTACGCGGTCTATAGGGGCAATTGAGGCAAACCAAGGCTTATTTAATTACAGGCCAGTAAGGCCTATAGATACAATTATAGCTAGAGCAATATTAGAAGTGCTAATTTATAGCATAGTATATCTGGTTTTGATGAGTTTATTGTTAATAATAGGGGAG…
kpsM_II_K52	TTGGTAGCTGTTAAGCCAAGGGCGGTAGCGTACCTGAAGAGATTAGGATCACATCATCAAATGGCAAGAAGTGGATTTGAAGTCCAGAAAGTCACCGTAGAGGCATTATTTCTACGAGAAATACGAACACGCTTTGGTAAGTTCCGTCTGGGATATTTGTGGGCGATTCTCGAACCCTCTGCGCATTTGCTGATACTGTTGGGCATTTTTGGTTACATTATGCACCGCACGATGCCAGACATCTCATTCCCGGTGTTTTTACTTAATGGCCTGATTCCCTTTTTTATCTTTAGCAGTATCAGCAATCGTTCTGTAGGTGCTATTGAAGCGAATCAGGGGCTGTTTAATTATCGACCAGTAAAACCCATCGATACGATCATTGCGCGTGCATTGCTTGAG…
kspM_III	ATGGACAAACCCATTATTAGTCAAACTCCACGCACTTCTTTGCAAGTATTACGTGATGTAGTATTTGGCTTATTAATTCGTGAGCTAAAAACAAGATTTGGTAATTACCGACTAGGTTATGCTTGGGCATTACTTGACCCATTATTAATGATTAGCCTGTTCAGCGTAGTATTTGGGATGAGAAGCCAAAGTGGCTTTGGTGGTGTCCCAGCCCAGGTTTTTATTACTGCTGGTTATTTACCTTTCATGTTTTTCAATAAAGTTGTGACTCAGTTGAAATCTGCTGTCAATGCTAATATGGGACTTTTTTGTTATAGACAAGTGACTCCTTTTGCAACTTTTATAGCACGTTTTATGCTAGAAACAATGGTGGGCATGATTGTCGGTATCATCCTAGTA…
hra	ATGGAGATAATTGAAATGAATAAGGTTTTTGTTGTTTCAGTGGTGGCCGCAGCCTGTGTATTTGCAGTAAATGCAGGAGCAAAGGAAGGTAAAAGCGGTTTTTATCTGACCGGTAAAGCCGGTGCCTCTGTGATGTCACTTTCAGACCAGCGTTTCCTGTCAGGAGATGAGGAAGAAACATCAAAGTATAAAGGCGGCGATGACCATGATACGGTATTCAGTGGCGGTATTGCGGTCGGTTATGATTTTTATCCGCAGTTCAGTATTCCGGTTCGTACAGAACTGGAGTTTTACGCTCGTGGAAAAGCTGATTCGAAGTATAACGTAGATAAAGACAGCTGGTCAGGTGGTTACTGGCGTGATGACCTGAAGAATGAGGTGTCAGTCAACACACTAATG…
intI1	ATGAAAACCGCCACTGCGCCGTTACCACCGCTGCGTTCGGTCAAGGTTCTGGACCAGTTGCGTGAGCGCATACGCTACTTGCATTACAGCTTACCAACCGAACAGGCTTATGTCCACTGGGTTCGTGCCTTCATCCGTTTCCACGGTGTGCGTCACCCGGCAACCTTGGGCAGCAGCGAAGTCGAGGCATTTCTGTCCTGGCTGGCGAACGAGCGCAAGGTTTCGGTCTCCACGCATCGTCAGGCATTGGCGGCCTTGCTGTTCTTCTACGGCAAGGTGCTGTGCACGGATCTGCCCTGGCTTCAGGAGATCGGAAGACCTCGGCCGTCGCGGCGCTTGCCGGTGGTGCTGACCCCGGATGAAGTGGTTCGCATCCTCGGTTTTCTGGAAGGCGAGCAT…
